# Supplementary material for: Computationally restoring the potency of a clinical antibody against Omicron
Source: Nature. 2024 May 8;629(8013):878–85. doi: 10.1038/s41586-024-07385-1 (PMC11111397; doi:10.1038/s41586-024-07385-1)
Supplement: Supplementary file 3 — Source Data Fig. 4 [file 41586_2024_7385_MOESM3_ESM.xlsx]

## Sheet: 4a lung D614G
isotype control	2130WT	2130-1-0114-112
1019121426	1672.64	200537
7.31413e+07	938.261	15308.5
6.17961e+07	1185.99	619.003
1553479251	2103.97	82.9161
	848.149	228.669
161402165	471.75	1740.9
2.78833e+07	517.511	3881.43
8.96409e+07	16456.1	114.165
503322819	566.326	199.919
590532908	81.1335	263.108

## Sheet: 4b lung BA.1.1
isotype control	2130WT	2130-1-0114-112
126594584	3.65728e+06	121.745
7.54012e+07	7.79427e+06	2389.57
30970210	6.87725e+06	1169.83
108123717	5.64473e+06	1089.26
1.69552e+07	8.40806e+06	401.774
7.33607e+06	1.99184e+07	517.263
8.9385e+07	13905131	1350.43
6.7203e+07	1.09937e+07	3135.45
4.53065e+07	123084870	3243.02
	836501	1917.16

## Sheet: 4c lung BA.5
isotype control	2130WT	2130-1-0114-112
1.31813e+07	11212.3	299.009
1.60631e+07	1186.23	297.566
5.86706e+07	1910.55	217.06
1.69665e+07	1649.78	33.1925
21384897	2775.07	130.422
5.50086e+06	715.13	304.159
6.45134e+07	395.564	108.491
3.69063e+06	8681.56	59.1472
36567045	195.069	46.6551
2.25647e+07	734.815	33.1925

## Sheet: 4d nasal turb D614G
isotype control	2130WT	2130-1-0114-112
742076	233363	79873.8
1.74138e+06	190881	29433.5
1.02449e+06	144018	22448.3
2.24553e+06	423633	4613.18
	1.39959e+06	18692.1
8.33303e+06	3822.82	345721
3.38256e+06	18622.1	689259
2.45916e+06	6096.25	1.00527e+06
1.5938e+06	20049.6	1.8641e+06
3.03815e+06	6712.86	673135

## Sheet: 4e nasal turb BA.1.1
isotype control	2130WT	2130-1-0114-112
37953.1	144003	14.6804
92985.4	50971.3	601.903
314868	211803	5943.84
403039	111782	14.6804
59774.6	99998.8	1291.83
29260.6	71280.6	4793.4
123932	25688.6	7335.43
57458.1	30360.2	1539.69
95707.1	59972.5	18663.1
	48245.6	3273.17

## Sheet: 4f nasal turb BA.5
isotype control	2130WT	2130-1-0114-112
404647	280994	30848
293439	67354.9	137.028
398765	104576	17415.9
290511	199990	1578.43
374952	111911	12079.2
131864	76118.9	15026.5
117590	11974.9	2321.53
231658	29921	9528.76
113682	59751.5	8472.16
207763	32539.3	12543.6

## Sheet: 4g nasal wash D614G
isotype control	2130WT	2130-1-0114-112
5.16291e+06	1.41977e+07	3.13111e+06
6.82846e+07	6.4069e+06	3.56423e+06
4.46163e+07	1.17566e+07	4.92657e+06
4.35147e+07	2.07634e+07	499210
	58458580	2.91842e+06
2.40005e+07	196731	3.45194e+07
1.89397e+07	299523	1.04615e+07
51329075	39645.3	1.71592e+07
3.78855e+07	459570	157790588
5.27687e+07	102918	1.33863e+07

## Sheet: 4h nasal wash BA.1.1
isotype control	2130WT	2130-1-0114-112
9.72557e+06	7.27496e+06	25879.3
12691977	1.45024e+06	133935
9.22037e+06	8.44531e+06	2.47412e+06
1.09669e+07	2.39416e+06	2457.22
9.22143e+06	2.89132e+06	2457.12
2.1804e+06	1.98945e+06	100826
1.07118e+06	1.08343e+06	46494.8
6.21626e+06	27483.9	9693.49
3.72542e+06	3.54811e+06	259305
	146007	304299

## Sheet: 4i nasal wash BA.5
isotype control	2130WT	2130-1-0114-112
6.21064e+07	1.43623e+07	1.12702e+06
6.32747e+07	1.3285e+07	1250
108908061	2.70428e+07	24930714
3.52644e+07	3.00954e+07	3.41452e+06
42533399	1.08586e+07	2.82876e+06
4.62192e+06	3.49169e+06	8.66846e+06
7.86349e+06	921592	272668
2.55449e+07	2.30006e+06	231012
7.13942e+06	9.8393e+06	86631.3
1.28279e+07	1.90376e+06	1.64772e+06
